# Supplementary material for: High insecticide resistance intensity of Anopheles gambiae (s.l.) and low efficacy of pyrethroid LLINs in Accra, Ghana
Source: Parasit Vectors. 2019 Jun 13;12:299. doi: 10.1186/s13071-019-3556-y (PMC6567633; doi:10.1186/s13071-019-3556-y)
Supplement: Supplementary file 1 — Additional file 1: Table S1. Summary data of the susceptibility test using An. gambiae Kisumu for quality check of the insecticide impregnated papers. [file 13071_2019_3556_MOESM1_ESM.xlsx]

## Sheet: Table S1
Additional file 1: Table S1. Summary data of the susceptibility test using An. gambiae Kisumu for quality check of the insecticide impregnated papers
SUMMARY DATA
			Date of testing: 17.02.2016	15.01.2015
Test	Checked by Joseph Chabi	Species	Insecticide	Concentration	Knockdown (60 mins)	Control knockdown	Final test mortality (24 hours)	Control mortality	Abbott's adjustment?	Susceptibility status
WHO susceptibility test	TEST VALID	Susceptible An. gambiae Kisumu	Deltamethrin	0.05	100	0	100	0	NO	SUSCEPTIBLE
WHO susceptibility test	TEST VALID	Susceptible An. gambiae Kisumu	Permethrin	0.75	100	0	100	0	NO	SUSCEPTIBLE
WHO susceptibility test	TEST VALID	Susceptible An. gambiae Kisumu	DDT	4	100	0	99	0	NO	SUSCEPTIBLE
WHO susceptibility test	TEST VALID	Susceptible An. gambiae Kisumu	Bendiocarb	0.1	100	0	100	0	NO	SUSCEPTIBLE
WHO susceptibility test	TEST VALID	Susceptible An. gambiae Kisumu	Malathion	5	100	0	100	0	NO	SUSCEPTIBLE
WHO susceptibility test	TEST VALID	Susceptible An. gambiae Kisumu	Bendiocarb	0.1	100	0	100	0	NO	SUSCEPTIBLE
WHO susceptibility test	TEST VALID	Susceptible An. gambiae Kisumu	Propoxur	0.1	100	0	100	0	NO	SUSCEPTIBLE
WHO susceptibility test
			Date of testing: 17.02.2016
Test	Checked by Joseph Chabi	Species	Insecticide	Concentration	Knockdown (60 mins)	Control knockdown	Final test mortality (24 hours)	Control mortality	Abbott's adjustment?	Susceptibility status
WHO susceptibility test	TEST VALID	Susceptible An. gambiae Kisumu	Deltamethrin	0.05	100	0	100	0	NO	SUSCEPTIBLE
WHO susceptibility test	TEST VALID	Susceptible An. gambiae Kisumu	Permethrin	0.75	100	0	100	0	NO	SUSCEPTIBLE
WHO susceptibility test	TEST VALID	Susceptible An. gambiae Kisumu	DDT	4	100	0	100	0	NO	SUSCEPTIBLE
WHO susceptibility test	TEST VALID	Susceptible An. gambiae Kisumu	Dieldrin	4	100	0	100	0	NO	SUSCEPTIBLE
WHO susceptibility test	TEST VALID	Susceptible An. gambiae Kisumu	Bendiocarb	0.1	100	0	100	0	NO	SUSCEPTIBLE
WHO susceptibility test	TEST VALID	Susceptible An. gambiae Kisumu	Propoxur	0.1	100	0	100	0	NO	SUSCEPTIBLE
WHO susceptibility test	TEST VALID	Susceptible An. gambiae Kisumu	Fenitrothion	1	12	0	100	0	NO	SUSCEPTIBLE
WHO susceptibility test	TEST VALID	Susceptible An. gambiae Kisumu	Malathion	5	97.6	0	100	0	NO	SUSCEPTIBLE
			Date of testing: 04.01.2017
Test	Checked by Joseph Chabi	Species	Insecticide	Concentration	Knockdown (60 mins)	Control knockdown	Mortality (24 hours)	Control mortality	Abbott's adjustment?	Susceptibility status
WHO susceptibility test	TEST VALID	Susceptible An. gambiae Kisumu	Deltamethrin	0.05	100	0	100	0	NO	SUSCEPTIBLE
WHO susceptibility test	TEST VALID	Susceptible An. gambiae Kisumu	Permethrin	0.75	100	0	100	0	NO	SUSCEPTIBLE
WHO susceptibility test	TEST VALID	Susceptible An. gambiae Kisumu	DDT	4	100	0	98.5	0	NO	SUSCEPTIBLE
WHO susceptibility test	TEST VALID	Susceptible An. gambiae Kisumu	Dieldrin	4	100	0	100	0	NO	SUSCEPTIBLE
WHO susceptibility test	TEST VALID	Susceptible An. gambiae Kisumu	Bendiocarb	0.1	100	0	100	0	NO	SUSCEPTIBLE
WHO susceptibility test	TEST VALID	Susceptible An. gambiae Kisumu	Propoxur	0.1	100	0	100	0	NO	SUSCEPTIBLE
WHO susceptibility test	TEST VALID	Susceptible An. gambiae Kisumu	Fenitrothion	1	10	0	100	0	NO	SUSCEPTIBLE
WHO susceptibility test	TEST VALID	Susceptible An. gambiae Kisumu	Malathion	5	100	0	100	0	NO	SUSCEPTIBLE
