# Supplementary material for: High insecticide resistance intensity of Anopheles gambiae (s.l.) and low efficacy of pyrethroid LLINs in Accra, Ghana
Source: Parasit Vectors. 2019 Jun 13;12:299. doi: 10.1186/s13071-019-3556-y (PMC6567633; doi:10.1186/s13071-019-3556-y)
Supplement: Supplementary file 3 — Additional file 3: Table S5. Summary data and graph of the species identification and resistance mechanism characterization of An. gambiae (s.l.) from Opeibea. [file 13071_2019_3556_MOESM3_ESM.xlsx]

## Sheet: Table S5
Additional file 3: Table S5. Summary data and graph of the species identification and resistance mechanism characterization of An. gambiae s.l. from Opeibea
Locality	Species				kdrW freq			Ace-1
	Total Analysed		KdrW mutation			Ace-1 mutation		freq
	An. gambiae s.s.	52		53	1	RR	34	0.814
OPEIBEA			RR
	An. coluzzii	2		0		RS	20
12.09.2015			RS
Loacilty	Species			kdrW freq			Ace-1
Opeibea	An. gambiae s.s.	KdrW mutation			Ace-1 mutation		freq				Vgsc 1014F	Ace-1
	73		69	0.9929		37	0.7643			2015-09-01	1	0.81
		RR			RR					2016-09-01	0.99	0.76
			1			33				2017-10-01	1	0.71
16.09.2016		RS			RS
LOCALITY	Species	KDRw GENOTYPE		KDRw Freq	ACE-1 GENOTYPE		ACE-1 Freq
Opeibea	An. gambiae s.s	RR	46	1	RR	21	0.7083
	46
		RS	0		RS	26
		SS	0		SS	1
15.10.2017
