# Supplementary material for: High insecticide resistance intensity of Anopheles gambiae (s.l.) and low efficacy of pyrethroid LLINs in Accra, Ghana
Source: Parasit Vectors. 2019 Jun 13;12:299. doi: 10.1186/s13071-019-3556-y (PMC6567633; doi:10.1186/s13071-019-3556-y)
Supplement: Supplementary file 4 — Additional file 4: Table S6. Summary data and graph of the cone bioassay tests of An. gambiae (s.l.) from Opeibea against selected LLINs. [file 13071_2019_3556_MOESM4_ESM.xlsx]

## Sheet: Table S6
Additional file 4: Table S6. Summary data and graph of the cone bioassay tests of An. gambiae s.l. from Opeibea against selected LLINs
SAMPLE	KD 60 mins	Mortality 24h						Net type	Insecticidal treatment specifications	Batch number	Year of manufacturing	%KD60	%Mortality 24h	IC 95% (Mortality)	IC 95% (Mortality)	SD	Tested
Permanet 3.0 roof	98.6486	72.973						PN3.0 Roof (Blue)	Roof: 100% polyethylene, PBO 4g/kg,Mesh 156 holes/inch2	No. 105012	2012-06-01	98.6486	72.973	2.47448	2.47448	10.6805	74
Permanet 3.0 side	9.21053	6.57895						PN3.0 Side (white)	Deltamethrin side 2.8g/kg, 100% polyester, 75 denier	No. 105012	2012-06-01	9.21053	6.57895	1.51379	1.51379	6.62461	76
Permanet 2.0 (White)	0	1.31579						PN2.0(white)	Deltamethrin 55mg/m2 (1.4g/kg), 100% polyester, 75 denier, Mesh 156 holes/inch2	No.1050(3)15	2015-06-01	0	1.31579	0.802162	0.802162	3.5104	76
Permanet 2.0 (Blue)	1.21951	7.31707						PN2.0(Blue)	Deltamethrin 55mg/m2 (1.4g/kg), 100% polyester, 75 denier, Mesh 156 holes/inch2	No.125714	2014-12-01	1.21951	7.31707	0.54931	0.54931	2.5	82
DAWA Plus 2.0 (white)	1.33333	8						Dawa Plus 2.0 (White)	Deltamethrin 80mg/m2, 100% polyester, 100 denier, Mesh 156 holes/inch2	No. 1232	2015-12-01	1.33333	8	0.682108	0.682108	2.96467	75
DAWA Plus 2.0 (Blue)	0	2.73973						Dawa Plus 2.0 (Blue)	Deltamethrin 80mg/m2, 100% polyester, 100 denier, Mesh 156 holes/inch2	No.1233	2015-12-15	0	2.73973	1.58532	1.58532	6.79471	73
Yorkool	1.31579	7.89474						Yorkool net (blue)	Deltamethrin 55mg/m2 (1.4g/kg), 100% polyester, 100 denier, Mesh 156 holes/inch2	No.1404GHRB	2016-04-01	1.31579	7.89474	0.664126	0.664126	2.90634	76
OLYSET classic (White)	0	2.2						Olyset Classic (White)	Permethrin (20g/kg), 100% polyethylene, 150 denier, Mesh 156 holes/inch2	MHCL 1216	2018-11-16	0	2.2	1.33634	1.33634	4.5	46
Control untreated net	0	0
